# Supplementary material for: Associations between abstract working memory abilities and brain activity underlying long-term recognition of auditory sequences
Source: PNAS Nexus. 2022 Sep 28;1(4):pgac216. doi: 10.1093/pnasnexus/pgac216 (PMC9802106; doi:10.1093/pnasnexus/pgac216)
Supplement: pgac216_Supplemental_Files [file pgac216_supplemental_files.zip]

Archive with 5 entries (5 files):
- PNASNEXUS-PNASNEXUS-2022-00572-s01.docx
- PNASNEXUS-PNASNEXUS-2022-00572-s02.xlsx
- PNASNEXUS-PNASNEXUS-2022-00572-s03.xlsx
- PNASNEXUS-PNASNEXUS-2022-00572-s04.xlsx
- PNASNEXUS-PNASNEXUS-2022-00572-s05.xlsx
