# Supplementary material for: Associations between abstract working memory abilities and brain activity underlying long-term recognition of auditory sequences
Source: PNAS Nexus. 2022 Sep 28;1(4):pgac216. doi: 10.1093/pnasnexus/pgac216 (PMC9802106; doi:10.1093/pnasnexus/pgac216)
Supplement: pgac216_Supplemental_Files [file pgac216_supplemental_files.zip › PNASNEXUS-PNASNEXUS-2022-00572-s02.xlsx]

## Sheet: Tone1
Brain region	Hemisphere	T-stat		MNI coordinates
			X	Y	Z
Angular	R	5.04	58	-62	32
Angular	R	4.43	50	-62	32
Angular	R	4.24	42	-62	32
Postcentral	R	4.06	58	-6	24
Postcentral	R	3.95	66	-6	32
Precentral	R	3.95	50	-6	24
Postcentral	R	3.93	66	-6	24
Angular	R	3.85	50	-62	40
ParaHippocamp	L	3.85	-22	-6	-32
Fusiform	L	3.76	-30	-6	-32
Temporal Inf	L	3.74	-38	-6	-32
Precentral	R	3.7	58	-6	32
Angular	R	3.66	50	-70	32
Angular	R	3.59	58	-54	32
Angular	R	3.57	58	-62	24

## Sheet: Tone2
Brain region	Hemisphere	T-stat		MNI coordinates
			X	Y	Z
Supp Motor Ar	L	5.56	-6	-22	56
Supp Motor Ar	L	5.5	-6	-22	64
Supp Motor Ar	L	5.35	-6	-22	48
Supp Motor Ar	R	5.28	2	-22	56
Supp Motor Ar	L	5.26	-6	-14	56
Cingulum Mid	R	5.23	2	-38	48
Paracentr Lob	L	5.17	-6	-30	56
Cingulum Mid	R	5.15	2	-30	48
Precuneus	R	5.09	2	-38	56
Supp Motor Ar	R	5.08	2	-30	56
Cingulum Mid	L	5	-6	-30	48
Cingulum Mid	R	5	2	-38	40
Precuneus	R	4.98	2	-46	40
Cingulum Mid	R	4.97	2	-14	40
Precuneus	R	4.96	2	-46	48
Supp Motor Ar	L	4.96	-6	-14	64
Cingulum Mid	R	4.95	2	-22	48
Supp Motor Ar	R	4.9	2	-14	56
Paracentr Lob	L	4.9	-6	-30	64
Paracentr Lob	L	4.88	-6	-38	56
Cingulum Mid	R	4.86	2	-38	32
Cingulum Mid	L	4.84	-6	-14	48
Precuneus	R	4.82	2	-54	40
Cingulum Mid	R	4.8	2	-14	48
Precuneus	R	4.79	2	-62	40
Precuneus	L	4.76	-6	-46	40
Cingulum Mid	R	4.74	2	-46	32
Precuneus	L	4.73	-6	-46	48
Frontal Sup	L	4.72	-14	-14	64
Cingulum Mid	R	4.71	2	-30	40
Cingulum Mid	R	4.7	2	-54	32
Supp Motor Ar	L	4.66	-6	-6	56
Cingulum Mid	R	4.65	2	-30	32
Cingulum Mid	L	4.65	-6	-38	40
Cingulum Mid	L	4.64	-6	-38	48
Precuneus	R	4.58	2	-70	40
Precuneus	R	4.57	2	-46	56
Cingulum Post	R	4.56	2	-46	24
Paracentr Lob	L	4.55	-6	-38	64
Cingulum Mid	L	4.54	-6	-46	32
Cingulum Mid	R	4.51	10	-30	48
Frontal Sup	L	4.5	-14	-6	64
Precuneus	R	4.45	2	-54	48
Precuneus	L	4.42	-6	-54	40
Frontal Sup	L	4.42	-14	-6	56
Precuneus	L	4.41	-6	-46	56
Precuneus	L	4.39	-6	-54	48
Precuneus	R	4.38	10	-70	48
Precentral	L	4.35	-14	-22	64
Precuneus	R	4.34	2	-62	48
Paracentr Lob	R	4.32	10	-30	56
Cingulum Mid	L	4.31	-6	-38	32
Cingulum Mid	R	4.3	2	-22	40
Precuneus	R	4.3	2	-62	32
Precuneus	R	4.29	2	-70	48
Precuneus	R	4.28	10	-62	48
Supp Motor Ar	R	4.28	2	-6	48
Cingulum Mid	R	4.28	2	-22	32
Precuneus	R	4.27	2	-54	24
Paracentr Lob	R	4.27	2	-30	64
Supp Motor Ar	R	4.26	2	-22	64
Cingulum Mid	R	4.26	10	-22	48
Precuneus	R	4.25	10	-62	40
Cingulum Mid	R	4.24	10	-30	40
Cingulum Mid	R	4.23	2	-6	40
Precuneus	R	4.16	10	-70	40
Supp Motor Ar	R	4.15	10	-14	48
Cingulum Mid	R	4.14	10	-38	48
Cingulum Mid	L	4.14	-6	-30	40
Cingulum Mid	L	4.13	-6	-22	40
Paracentr Lob	R	4.13	2	-38	64
Supp Motor Ar	L	4.12	-6	-6	48
Precentral	L	4.11	-14	-30	64
Precuneus	R	4.1	10	-78	40
Precuneus	L	4.1	-6	-54	32
Cingulum Mid	R	4.09	2	-14	32
Cingulum Post	R	4.05	10	-46	24
Cingulum Mid	L	4.03	-6	-14	40
Cingulum Mid	R	4.03	10	-38	40
Cingulum Mid	R	4	10	-22	40
Precuneus	R	4	10	-46	48
Cingulum Post	R	4	10	-38	32
Precuneus	L	3.99	-6	-62	48
Supp Motor Ar	R	3.98	2	-6	56
Precuneus	L	3.97	-6	-46	64
Precuneus	R	3.95	10	-38	56
Paracentr Lob	R	3.94	10	-22	56
Precuneus	R	3.93	10	-70	56
Precuneus	L	3.91	-6	-62	40
Precuneus	R	3.91	10	-54	48
Cingulum Post	R	3.88	10	-46	32
Precuneus	R	3.88	10	-54	40
Supp Motor Ar	L	3.87	-6	-6	64
Precuneus	L	3.85	-6	-54	56
Precuneus	R	3.82	10	-46	40
Precuneus	R	3.8	10	-62	56
Precuneus	R	3.8	10	-54	24
Cingulum Post	L	3.77	-6	-46	24
Paracentr Lob	R	3.77	10	-30	64
Precuneus	R	3.74	10	-62	32
Precuneus	L	3.69	-6	-62	56
Cingulum Mid	R	3.68	10	-14	40
Cingulum Mid	R	3.64	2	-6	32
Frontal Sup	L	3.63	-14	2	56
Cingulum Post	R	3.63	10	-54	32
Precuneus	R	3.63	2	-70	32
Frontal Sup	L	3.61	-14	2	64
Cingulum Mid	R	3.6	10	-30	32
Precuneus	R	3.58	2	-62	24
Precuneus	R	3.57	10	-46	56
Precuneus	R	3.57	2	-54	56
Cingulum Mid	R	3.55	10	-6	48
Supp Motor Ar	R	3.55	10	-14	56
Cuneus	R	3.54	10	-78	32
Precuneus	L	3.54	-6	-54	24
Paracentr Lob	R	3.53	18	-30	64
Paracentr Lob	R	3.52	10	-38	64
Precuneus	R	3.51	18	-38	56

## Sheet: Tone3
Brain region	Hemisphere	T-stat		MNI coordinates
			X	Y	Z
Cingulum Mid	L	7.05	-6	-14	48
Supp Motor Ar	L	6.92	-6	-22	48
Supp Motor Ar	L	6.82	-6	-14	56
Cingulum Mid	R	6.76	2	-30	32
Cingulum Mid	R	6.69	2	-14	40
Supp Motor Ar	L	6.6	-6	-14	64
Cingulum Mid	R	6.59	2	-22	32
Cingulum Mid	R	6.52	2	-6	40
Cingulum Mid	R	6.5	2	-38	32
Cingulum Mid	R	6.47	2	-30	40
Supp Motor Ar	L	6.46	-6	-22	56
Cingulum Mid	R	6.45	2	-14	48
Supp Motor Ar	L	6.4	-6	-6	56
Cingulum Mid	R	6.39	2	-6	32
Supp Motor Ar	L	6.38	-6	-6	48
Cingulum Mid	R	6.35	2	-22	48
Supp Motor Ar	R	6.35	2	-14	56
Cingulum Mid	R	6.33	2	-30	48
Cingulum Mid	L	6.32	-6	-38	32
Cingulum Mid	L	6.3	-6	-30	48
Cingulum Mid	L	6.28	-6	-14	40
Cingulum Mid	R	6.25	2	-22	40
Cingulum Mid	L	6.21	-6	-22	40
Cingulum Mid	R	6.18	2	-14	32
Cingulum Mid	R	6.18	2	-38	40
Cingulum Mid	L	6.14	-6	-30	40
Supp Motor Ar	R	6.14	2	-6	48
Cingulum Mid	L	6.07	-6	-38	40
Paracentr Lob	L	6.04	-6	-30	56
Supp Motor Ar	L	6.03	-6	-22	64
Supp Motor Ar	L	6.02	-6	-6	64
Cingulum Mid	R	5.99	10	-22	40
Precuneus	R	5.98	2	-46	40
Cingulum Mid	R	5.97	2	-38	48
Cingulum Mid	R	5.97	2	-46	32
Cingulum Mid	R	5.95	10	-30	40
Cingulum Mid	R	5.94	10	-22	48
Supp Motor Ar	R	5.91	2	-22	56
Cingulum Post	R	5.9	2	-46	24
Cingulum Mid	L	5.88	-6	-6	32
Cingulum Mid	L	5.85	-6	-6	40
Cingulum Mid	L	5.82	-6	-38	48
Precuneus	R	5.82	2	-54	40
Supp Motor Ar	R	5.8	10	-14	48
Cingulum Mid	R	5.78	10	-22	32
Cingulum Mid	L	5.75	-6	-14	32
Precuneus	R	5.73	2	-46	48
Cingulum Mid	R	5.72	10	-30	48
Cingulum Mid	R	5.72	2	-54	32
Frontal Sup	L	5.72	-14	-6	56
Cingulum Mid	L	5.69	-6	-46	32
Supp Motor Ar	R	5.68	2	-30	56
Supp Motor Ar	R	5.62	2	-6	56
Cingulum Post	R	5.62	10	-38	32
Precuneus	R	5.62	2	-38	56
Cingulum Mid	R	5.57	10	-30	32
Paracentr Lob	L	5.53	-6	-38	56
Paracentr Lob	R	5.53	10	-22	56
Cingulum Mid	R	5.53	10	-38	40
Supp Motor Ar	R	5.52	10	-14	56
Supp Motor Ar	R	5.51	2	-14	64
Cingulum Post	L	5.5	-6	-46	24
Cingulum Mid	R	5.49	10	-14	32
Precuneus	L	5.48	-6	-46	40
Cingulum Mid	R	5.46	10	-14	40
Cingulum Mid	R	5.46	10	-38	48
Paracentr Lob	L	5.43	-6	-30	64
Cingulum Mid	L	5.41	-6	-30	32
Frontal Sup	L	5.39	-14	-14	64
Cingulum Post	R	5.39	10	-46	24
Precuneus	L	5.36	-6	-46	48
Frontal Sup	L	5.35	-14	-6	64
Cingulum Mid	L	5.34	-6	2	40
Front Inf Tri	L	5.32	-30	18	24
Cingulum Post	R	5.31	10	-46	32
Precuneus	R	5.3	10	-46	40
Precuneus	R	5.22	10	-46	48
Paracentr Lob	L	5.19	-6	-38	64
Precuneus	R	5.18	2	-54	48
Precuneus	R	5.14	2	-54	24
Front Inf Tri	L	5.12	-30	26	24
Precuneus	R	5.1	2	-46	56
Cingulum Mid	R	5.1	2	2	40
Precuneus	R	5.03	2	-62	40
Supp Motor Ar	R	5	2	-22	64
Cingulum Mid	L	5	-6	-22	32
Cingulum Mid	R	4.98	18	-30	48
Cingulum Mid	L	4.98	-14	-30	48
Cingulum Mid	R	4.98	2	2	32
Precuneus	L	4.97	-6	-46	56
Caudate	L	4.95	-14	-6	24
Supp Motor Ar	L	4.94	-6	-14	72
Supp Motor Ar	L	4.91	-6	2	56
Supp Motor Ar	L	4.89	-6	2	48
Precuneus	L	4.88	-6	-54	40
Paracentr Lob	L	4.88	-6	-22	72
Paracentr Lob	R	4.86	10	-30	56
Front Inf Ope	L	4.85	-38	10	8
Cingulum Mid	R	4.84	18	-30	40
Cingulum Mid	R	4.84	10	-6	48
Cingulum Mid	R	4.83	10	-6	40
Caudate	L	4.83	-14	2	24
Paracentr Lob	R	4.8	10	-22	64
Paracentr Lob	R	4.8	2	-30	64
Caudate	L	4.79	-6	2	8
Precuneus	R	4.79	2	-62	32
Precuneus	R	4.76	10	-54	24
Cingulum Post	R	4.72	10	-46	16
Precuneus	L	4.72	-6	-54	48
Frontal Sup	L	4.72	-14	2	56
Precuneus	L	4.69	-6	-54	32
Caudate	L	4.68	-14	10	24
Front Inf Tri	L	4.68	-38	26	16
Precuneus	L	4.67	-6	-54	24
Precentral	L	4.66	-14	-22	64
Supp Motor Ar	R	4.66	2	2	48
Front Inf Tri	L	4.62	-46	18	16
Supp Motor Ar	R	4.62	10	-14	64
Insula	L	4.61	-30	10	8
Cingulum Post	R	4.61	10	-54	32
Putamen	L	4.61	-22	2	8
Cingulum Mid	R	4.6	10	-6	32
Insula	L	4.58	-38	2	8
Thalamus	L	4.58	-6	-6	8
Front Mid	L	4.58	-30	18	32
Paracentr Lob	R	4.56	18	-22	64
Front Inf Tri	L	4.56	-46	18	24
Paracentr Lob	R	4.55	2	-38	64
Front Inf Tri	L	4.52	-38	18	24
Precuneus	R	4.51	10	-54	48
Supp Motor Ar	R	4.49	10	-6	56
Precuneus	R	4.49	10	-38	56
Precuneus	R	4.49	10	-54	16
Postcentral	L	4.48	-22	-30	56
Precuneus	L	4.46	-6	-62	48
Precuneus	R	4.46	18	-54	24
Caudate	L	4.46	-14	10	16
Frontal Sup	L	4.45	-14	-6	72
Precuneus	L	4.44	-6	-46	64
Supp Motor Ar	L	4.44	-6	-6	72
Precuneus	R	4.41	10	-46	56
Front Inf Tri	L	4.41	-38	26	24
Precuneus	R	4.4	2	-62	48
Precuneus	R	4.39	10	-54	40
Precentral	L	4.38	-22	-14	56
Cingulum Mid	R	4.37	18	-38	40
Precuneus	L	4.35	-6	-62	40
Cingulum Mid	R	4.33	18	-38	48
Caudate	L	4.33	-6	10	8
Paracentr Lob	L	4.33	-6	-30	72
Rolandic Oper	L	4.32	-38	2	16
Supp Motor Ar	R	4.32	18	-14	64
Putamen	L	4.32	-30	-6	8
Paracentr Lob	R	4.32	18	-30	64
Insula	L	4.3	-30	18	8
Precuneus	L	4.3	-6	-62	56
Front Inf Ope	L	4.28	-38	18	8
Putamen	L	4.25	-22	10	8
Front Mid	L	4.25	-22	26	32
Precuneus	R	4.25	2	-54	56
Precuneus	R	4.24	2	-62	24
Insula	L	4.21	-30	-6	16
Precuneus	R	4.21	18	-38	56
Front Inf Ope	L	4.18	-46	10	16
Supp Motor Ar	L	4.18	-6	2	64
Precuneus	R	4.18	2	-70	40
Precuneus	L	4.17	-6	-54	56
Precentral	L	4.17	-14	-30	64
Caudate	L	4.16	-14	2	16
Cingulum Mid	L	4.16	-6	10	40
Front Mid	L	4.16	-22	10	48
Parietal Sup	L	4.15	-14	-62	56
Postcentral	L	4.15	-22	-30	64
Precuneus	R	4.14	10	-62	24
Precuneus	R	4.13	2	-70	48
Precuneus	R	4.11	10	-62	32
Putamen	L	4.11	-30	2	0
Parietal Sup	L	4.11	-14	-70	64
Paracentr Lob	R	4.09	10	-30	64
Calcarine	R	4.08	2	-62	16
Postcentral	L	4.08	-22	-38	48
Supp Motor Ar	R	4.08	2	2	56
Postcentral	R	4.07	26	-30	56
Cingulum Mid	R	4.05	18	-46	32
Parietal Sup	L	4.05	-14	-62	48
Frontal Sup	L	4.05	-14	2	64
Precuneus	R	4.04	18	-46	56
Caudate	L	4.03	-14	18	16
Parietal Sup	L	4.03	-14	-54	56
Precuneus	L	4.03	-6	-62	32
Supp Motor Ar	R	4.03	18	-6	64
Precentral	L	4.02	-22	-22	56
Precentral	L	4.01	-22	-14	64
Precentral	R	4.01	26	-14	64
Putamen	L	4.01	-22	-6	8
Front Inf Ope	L	4	-46	10	8
Frontal Sup	L	4	-14	-14	72
Postcentral	L	3.99	-30	-38	56
Front Inf Tri	L	3.98	-38	26	8
Postcentral	L	3.97	-14	-38	64
Frontal Sup	L	3.97	-22	18	40
Parietal Sup	L	3.97	-14	-70	56
Front Inf Tri	L	3.95	-46	26	16
Frontal Sup	L	3.95	-14	10	48
Insula	L	3.94	-30	26	8
Parietal Sup	L	3.93	-14	-62	72
Cingulum Ant	R	3.93	2	10	24
Precentral	R	3.93	26	-14	72
Parietal Sup	L	3.91	-14	-62	64
Precuneus	R	3.9	10	-54	56
Front Mid	L	3.9	-30	26	32
Precuneus	R	3.9	10	-62	40
Parietal Sup	L	3.89	-14	-54	64
Precuneus	R	3.89	10	-62	16
Precentral	L	3.88	-38	-22	56
Paracentr Lob	R	3.87	10	-38	64
Supp Motor Ar	R	3.86	10	-6	64
Postcentral	L	3.86	-30	-30	56
Parietal Sup	L	3.85	-14	-46	64
Precuneus	L	3.84	-6	-46	16
Precuneus	R	3.83	2	-70	32
Precentral	R	3.82	26	-22	64
Insula	L	3.82	-38	2	0
Precentral	L	3.8	-30	-22	56
Insula	L	3.8	-38	10	0
Postcentral	R	3.8	26	-38	56
Parietal Sup	L	3.79	-22	-70	64
Precuneus	R	3.78	18	-46	48
Precuneus	R	3.78	18	-46	40
Caudate	L	3.77	-14	-14	24
Precuneus	L	3.77	-6	-54	16
Cingulum Mid	R	3.77	10	2	40
Parietal Sup	L	3.76	-22	-62	64
Frontal Sup	R	3.75	26	-6	64
Postcentral	L	3.74	-6	-38	72
Precentral	L	3.74	-14	-22	72
Precentral	R	3.74	34	-22	72
Supp Motor Ar	R	3.73	2	-14	72
Precentral	L	3.73	-38	-14	56
Precuneus	R	3.72	2	-46	64
Postcentral	L	3.72	-22	-38	56
Front Inf Ope	L	3.71	-38	2	24
Frontal Sup	L	3.7	-22	2	48
Rolandic Oper	L	3.7	-46	2	8
Front Mid	L	3.69	-38	26	32
Precuneus	L	3.69	-6	-62	64
Precuneus	L	3.69	-6	-62	24
Insula	L	3.68	-38	-6	0
Precentral	R	3.68	34	-14	72
Frontal Sup	R	3.68	26	-6	56
Cuneus	R	3.67	18	-62	24
Paracentr Lob	R	3.67	18	-38	64
Precuneus	R	3.66	18	-54	56
Precentral	L	3.64	-38	-22	64
Parietal Sup	L	3.64	-14	-78	56
Cingulum Post	R	3.62	10	-38	16
Front Inf Tri	L	3.61	-54	18	24
Precentral	L	3.6	-30	-14	64
Paracentr Lob	R	3.59	10	-22	72
Supp Motor Ar	R	3.59	10	2	48
Front Inf Ope	L	3.58	-38	10	24
Postcentral	R	3.58	34	-30	48
Frontal Sup	L	3.58	-14	10	56
Supp Motor Ar	R	3.57	18	2	64
Supp Motor Ar	L	3.56	-6	2	72
Precuneus	R	3.56	18	-54	16
Precuneus	L	3.56	-6	-70	48
Cuneus	R	3.56	2	-70	24
Cingulum Mid	R	3.56	10	2	32
Front Inf Tri	L	3.56	-38	34	16
Precentral	L	3.55	-30	2	32
Cingulum Ant	L	3.55	-6	18	24
Front Inf Ope	L	3.55	-46	10	24
Front Inf Tri	L	3.54	-38	34	8
Lingual	R	3.54	2	-70	8
Cingulum Mid	R	3.54	2	10	32
Precentral	R	3.53	34	-22	64
Precentral	L	3.52	-38	-14	64
Precentral	R	3.52	34	-30	56
Front Inf Ope	L	3.52	-30	10	32
Calcarine	R	3.51	2	-70	16
Postcentral	L	3.51	-30	-30	64
Precuneus	R	3.51	2	-62	56
Paracentr Lob	R	3.5	18	-22	72

## Sheet: Tone4
Brain region	Hemisphere	T-stat		MNI coordinates
			X	Y	Z
Caudate	L	6.83	-6	10	8
Caudate	L	6.74	-6	2	8
Putamen	L	6.49	-22	10	8
Caudate	L	6.48	-14	10	24
Cingulum Mid	R	6.46	2	-22	32
Cingulum Mid	L	6.45	-6	-6	32
Cingulum Mid	R	6.43	2	-30	32
Cingulum Mid	R	6.35	2	-6	32
Caudate	L	6.3	-14	2	24
Cingulum Mid	R	6.22	2	-14	32
Cingulum Mid	R	6.13	2	2	32
Cingulum Mid	R	6.11	2	-38	32
Front Inf Ope	L	6.11	-38	18	8
Cingulum Post	R	6.1	2	-46	24
Insula	L	6.07	-30	18	8
Cingulum Mid	L	6.04	-6	-38	32
Insula	L	6	-30	10	8
Cingulum Mid	L	6	-6	-14	40
Cingulum Mid	L	5.98	-6	-6	40
Cingulum Mid	L	5.98	-6	-30	40
Cingulum Mid	L	5.93	-6	-30	32
Cingulum Mid	R	5.91	10	-30	32
Cingulum Mid	L	5.9	-6	-22	40
Cingulum Post	L	5.86	-6	-46	24
Cingulum Mid	R	5.85	2	-30	40
Caudate	L	5.83	-14	10	16
Cingulum Mid	R	5.82	10	-30	40
Cingulum Mid	L	5.8	-6	-14	32
Cingulum Mid	R	5.79	2	-22	40
Cingulum Mid	R	5.78	2	-6	40
Cingulum Mid	R	5.78	2	2	40
Cingulum Mid	L	5.77	-6	2	40
Cingulum Mid	R	5.76	2	-46	32
Front Inf Tri	L	5.75	-46	18	16
Supp Motor Ar	L	5.74	-6	-6	48
Supp Motor Ar	L	5.74	-6	-22	48
Caudate	L	5.74	-14	18	16
Caudate	L	5.71	-14	-6	24
Cingulum Mid	L	5.69	-6	-38	40
Front Inf Ope	L	5.68	-38	10	8
Cingulum Mid	R	5.65	10	-22	32
Cingulum Mid	L	5.65	-6	-14	48
Cingulum Post	R	5.63	10	-38	32
Cingulum Mid	R	5.62	10	-22	40
Cingulum Ant	R	5.6	2	10	24
Cingulum Mid	R	5.59	2	-14	40
Cingulum Mid	R	5.55	2	-22	48
Cingulum Mid	L	5.55	-6	-30	48
Front Inf Tri	L	5.53	-38	26	8
Cingulum Mid	R	5.49	2	-38	40
Cingulum Mid	L	5.46	-6	-46	32
Supp Motor Ar	L	5.42	-6	-22	56
Precuneus	R	5.4	2	-46	40
Front Inf Tri	L	5.4	-38	26	16
Insula	L	5.38	-30	26	8
Thalamus	L	5.34	-6	-6	8
Cingulum Ant	L	5.34	-6	18	24
Cingulum Mid	L	5.33	-6	10	40
Caudate	L	5.33	-14	2	16
Cingulum Mid	R	5.33	2	-30	48
Cingulum Mid	R	5.31	10	-30	48
Front Inf Ope	L	5.31	-46	10	8
Cingulum Mid	R	5.3	10	-38	40
Putamen	L	5.28	-22	2	8
Insula	L	5.28	-38	18	0
Cingulum Mid	R	5.27	10	-22	48
Cingulum Mid	L	5.26	-6	-38	48
Insula	L	5.25	-38	10	0
Cingulum Post	R	5.25	10	-46	16
Front Inf Ope	L	5.23	-46	18	8
Cingulum Mid	L	5.22	-6	-22	32
Precuneus	R	5.21	2	-54	24
Precuneus	L	5.2	-6	-46	40
Insula	L	5.19	-46	2	0
Cingulum Mid	R	5.19	10	-14	32
Cingulum Mid	R	5.17	2	-14	48
Supp Motor Ar	L	5.15	-6	2	48
Paracentr Lob	L	5.13	-6	-30	56
Caudate	L	5.13	-14	18	8
Insula	L	5.12	-30	18	0
Supp Motor Ar	R	5.1	2	-6	48
Precuneus	L	5.08	-6	-46	16
Front Inf Tri	L	5.08	-30	18	24
Cingulum Mid	R	5.08	2	-54	32
Supp Motor Ar	L	5.06	-6	-14	56
Supp Motor Ar	R	5.05	10	-14	64
Cingulum Mid	L	5.04	-14	-30	48
Cingulum Mid	R	5.03	2	-38	48
Cingulum Post	R	5.02	10	-46	24
Cingulum Mid	R	5.02	18	-30	40
Cingulum Mid	R	5.01	2	10	32
Cingulum Post	R	5.01	10	-38	16
Supp Motor Ar	R	4.99	2	2	48
Supp Motor Ar	R	4.99	2	-22	56
Paracentr Lob	R	4.98	10	-22	64
Precuneus	R	4.97	10	-46	40
Putamen	L	4.96	-22	10	0
Cingulum Mid	R	4.95	10	-38	48
Frontal Sup	L	4.93	-14	-6	56
Cingulum Mid	R	4.93	10	-6	32
Front Inf Ope	L	4.91	-46	10	16
Cingulum Post	R	4.91	10	-46	32
Cingulum Mid	R	4.89	10	-14	40
Tempr Pol Sup	L	4.88	-54	2	0
Front Inf Tri	L	4.86	-46	26	16
Supp Motor Ar	L	4.85	-6	-22	64
Cingulum Mid	R	4.83	18	-30	48
Putamen	L	4.83	-22	18	0
Cingulum Mid	L	4.82	-6	18	32
Front Inf Ope	L	4.81	-46	10	0
Pallidum	L	4.81	-14	2	0
Supp Motor Ar	R	4.8	2	-14	56
Precuneus	L	4.8	-6	-54	24
Front Inf Tri	L	4.79	-54	18	24
Supp Motor Ar	L	4.79	-6	-6	56
Hippocampus	R	4.78	34	-14	-16
Precuneus	R	4.78	2	-46	48
Front Mid	L	4.77	-22	26	32
Hippocampus	R	4.77	26	-22	-16
Front Inf Ope	L	4.76	-46	18	0
Precuneus	L	4.76	-6	-46	48
Supp Motor Ar	L	4.75	-6	-14	64
Paracentr Lob	L	4.75	-6	-30	64
Supp Motor Ar	R	4.74	2	-30	56
Paracentr Lob	L	4.69	-6	-38	56
Precuneus	L	4.66	-6	-54	32
Paracentr Lob	R	4.65	10	-22	56
Front Inf Tri	L	4.65	-46	18	24
Supp Motor Ar	R	4.65	10	-14	48
Front Inf Tri	L	4.64	-46	34	8
Front Inf Tri	L	4.64	-38	34	8
Cingulum Mid	R	4.63	10	-6	40
Precuneus	L	4.63	-6	-54	40
Precuneus	R	4.63	2	-54	40
Insula	L	4.63	-30	26	0
Front Mid	L	4.62	-22	10	48
Precuneus	L	4.61	-6	-46	8
Fusiform	R	4.6	42	-6	-40
Fusiform	R	4.6	42	-14	-24
Precuneus	R	4.6	10	-46	48
Caudate	L	4.57	-14	-14	24
Temporal Inf	R	4.57	42	-14	-32
Supp Motor Ar	R	4.57	2	-22	64
Fusiform	R	4.57	34	-14	-24
Precuneus	L	4.56	-6	-54	16
Supp Motor Ar	R	4.55	10	-14	56
Parietal Sup	L	4.54	-22	-70	64
Fusiform	R	4.54	34	-14	-32
Fusiform	R	4.54	34	-6	-40
Insula	L	4.53	-38	2	0
Frontal Sup	L	4.53	-22	18	40
Front Inf Tri	L	4.52	-46	26	8
Front Inf Tri	L	4.5	-30	26	24
Putamen	L	4.5	-30	2	0
Precuneus	R	4.5	10	-54	24
Supp Motor Ar	L	4.49	-6	10	48
Frontal Sup	R	4.49	18	2	72
Thalamus	L	4.49	-6	-14	16
Cingulum Mid	R	4.49	2	10	40
Lingual	L	4.48	-6	-38	-8
Supp Motor Ar	R	4.48	2	-6	56
Postcentral	L	4.47	-22	-38	56
Precuneus	R	4.47	2	-38	56
Caudate	L	4.47	-6	18	0
Insula	L	4.47	-38	2	8
Paracentr Lob	R	4.46	10	-30	56
Temporal Inf	R	4.46	50	-14	-32
Supp Motor Ar	R	4.45	18	-6	64
Temporal Inf	R	4.45	50	-6	-40
Cingulum Mid	R	4.44	10	2	32
Hippocampus	R	4.44	26	-14	-24
Lingual	L	4.44	-6	-54	0
Cingulum Mid	R	4.43	18	-38	40
Parietal Sup	L	4.43	-14	-70	64
Precuneus	R	4.41	10	-54	16
Rolandic Oper	L	4.41	-54	10	0
Temporal Inf	R	4.41	42	-6	-32
Tempr Pol Sup	L	4.4	-62	2	0
Front Inf Tri	L	4.4	-38	18	24
Front Inf Ope	L	4.39	-54	18	16
Frontal Sup	L	4.39	-14	10	48
Paracentr Lob	R	4.38	2	-30	64
Front Inf Ope	L	4.38	-54	10	8
Fusiform	R	4.38	34	-6	-32
Cingulum Ant	R	4.37	2	18	24
Hippocampus	R	4.37	34	-22	-16
Hippocampus	R	4.36	26	-14	-16
Cingulum Mid	R	4.36	10	2	40
Frontal Sup	L	4.36	-22	2	48
Caudate	L	4.35	-6	10	0
Supp Motor Ar	R	4.35	2	-14	64
Paracentr Lob	L	4.35	-6	-38	64
Front Inf Tri	L	4.35	-38	26	0
Hippocampus	R	4.35	18	-30	-8
Tempr Pol Sup	L	4.34	-54	2	-8
Cingulum Mid	L	4.34	-6	18	40
Temporal Mid	R	4.34	50	-6	-24
Cingulum Ant	L	4.32	-6	26	16
Supp Motor Ar	L	4.32	-6	2	56
Supp Motor Ar	R	4.32	2	2	56
Temporal Mid	R	4.29	58	-14	-16
Parietal Sup	L	4.28	-22	-62	64
Temporal Inf	R	4.27	50	-6	-32
Paracentr Lob	R	4.26	18	-22	64
Paracentr Lob	R	4.23	10	-30	64
Precuneus	L	4.22	-6	-46	56
Postcentral	L	4.21	-14	-38	64
Tempr Pol Sup	L	4.19	-46	2	-8
Supp Motor Ar	L	4.19	-6	-14	72
Precuneus	L	4.19	-6	-54	48
ParaHippocamp	R	4.19	26	-14	-32
Precuneus	R	4.18	10	-38	56
Putamen	L	4.18	-22	2	0
Front Inf Tri	L	4.18	-38	34	16
Supp Motor Ar	R	4.18	18	-14	64
ParaHippocamp	R	4.17	34	-22	-24
Cingulum Mid	R	4.17	18	-38	48
Precuneus	R	4.17	2	-46	56
Paracentr Lob	R	4.16	10	-14	72
Front Mid	L	4.16	-22	26	40
Precuneus	R	4.16	10	-46	8
Insula	L	4.15	-38	2	-8
Temporal Mid	R	4.15	50	-6	-16
Cingulum Ant	L	4.15	-6	26	24
Parietal Sup	L	4.15	-14	-46	64
Paracentr Lob	R	4.15	18	-30	64
Frontal Sup	R	4.15	26	2	72
Rolandic Oper	L	4.14	-38	2	16
Parietal Sup	L	4.14	-14	-62	72
Calcarine	R	4.14	2	-62	16
Temporal Inf	R	4.14	42	-22	-24
Supp Motor Ar	R	4.14	10	-6	64
Front Inf Tri	L	4.14	-38	26	24
Paracentr Lob	R	4.13	2	-38	64
Front Inf Ope	L	4.13	-54	18	8
Postcentral	L	4.12	-22	-30	56
Postcentral	L	4.12	-22	-38	48
Putamen	L	4.11	-30	-6	8
Paracentr Lob	L	4.11	-6	-22	72
Parietal Sup	L	4.08	-14	-54	56
Frontal Sup	L	4.08	-14	18	48
Cingulum Mid	R	4.08	10	-6	48
Paracentr Lob	L	4.06	-6	-30	72
ParaHippocamp	R	4.06	26	-6	-32
Parietal Sup	L	4.05	-14	-62	56
Precuneus	R	4.05	2	-54	48
Supp Motor Ar	L	4.05	-6	-6	64
Precuneus	R	4.05	18	-38	56
Cingulum Post	R	4.05	10	-54	32
Precentral	L	4.05	-22	-14	56
Temporal Mid	R	4.04	50	-14	-16
Postcentral	L	4.03	-6	-38	72
Rolandic Oper	L	4.03	-46	2	8
Frontal Sup	L	4.03	-14	-14	64
Precuneus	L	4.03	-6	-46	64
Precentral	R	4.03	18	-14	72
Precuneus	R	4.03	2	-62	24
Hippocampus	R	4.03	34	-6	-16
Temporal Mid	R	4.02	50	-14	-24
Fusiform	R	4.02	26	-6	-40
Precuneus	R	4.02	18	-46	40
Caudate	L	4.01	-14	26	0
Supp Motor Ar	R	4.01	10	2	48
Front Inf Ope	L	3.99	-54	10	24
Precentral	R	3.99	26	-14	72
Temporal Sup	L	3.99	-46	-6	0
Temporal Mid	R	3.99	58	-6	-16
Precuneus	R	3.99	10	-62	16
Putamen	L	3.97	-22	-6	8
Parietal Sup	L	3.95	-14	-62	64
Frontal Sup	L	3.95	-22	18	48
Supp Motor Ar	R	3.95	18	2	64
Parietal Sup	L	3.94	-14	-78	56
Hippocampus	R	3.94	26	-6	-24
ParaHippocamp	R	3.94	26	-22	-24
Insula	L	3.93	-46	10	-8
Parietal Sup	L	3.93	-14	-54	64
Precuneus	R	3.93	10	-46	56
Tempr Pol Sup	L	3.93	-54	10	-8
Insula	L	3.9	-38	10	-8
Precuneus	L	3.9	-6	-54	8
Temporal Mid	R	3.9	58	2	-16
Parietal Sup	L	3.89	-14	-70	56
Precuneus	R	3.88	2	-62	32
Supp Motor Ar	R	3.88	10	-6	56
Parietal Sup	L	3.88	-22	-62	56
Insula	L	3.88	-38	-6	0
Precentral	L	3.88	-30	2	32
Front Inf Ope	L	3.87	-54	10	16
Tempr Pol Sup	R	3.87	50	2	-16
Rolandic Oper	L	3.87	-62	10	8
Paracentr Lob	R	3.87	10	-38	64
Front Mid	L	3.86	-30	26	32
Precuneus	R	3.86	18	-54	24
Temporal Mid	R	3.86	50	-22	-16
Precuneus	R	3.86	18	-46	56
Paracentr Lob	R	3.85	18	-22	72
Rolandic Oper	L	3.85	-46	2	16
Precuneus	R	3.85	18	-46	48
Frontal Sup	L	3.85	-22	2	56
Insula	L	3.84	-30	-6	16
ParaHippocamp	R	3.84	18	-30	-16
Supp Motor Ar	R	3.84	2	10	48
Precuneus	R	3.84	10	-54	8
Rolandic Oper	L	3.84	-54	2	8
Temporal Inf	R	3.83	58	-6	-32
Tempr Pol Sup	L	3.83	-62	2	-8
Supp Motor Ar	R	3.82	10	-6	72
Supp Motor Ar	R	3.82	2	-14	72
Frontal Sup	L	3.82	-14	2	56
Lingual	R	3.81	2	-70	8
Supp Motor Ar	R	3.81	2	10	56
Precentral	L	3.81	-14	-30	64
Cuneus	R	3.8	18	-62	24
Supp Motor Ar	L	3.8	-6	18	48
Precentral	L	3.8	-14	-22	64
Lingual	L	3.79	-14	-54	-8
Precuneus	L	3.77	-6	-62	64
Front Inf Ope	L	3.77	-46	10	24
Paracentr Lob	R	3.76	2	-22	72
Frontal Sup	R	3.76	18	-6	72
Precuneus	L	3.76	-6	-54	56
Tempr Pol Mid	L	3.74	-46	2	-16
Temporal Mid	R	3.74	50	2	-24
Frontal Sup	R	3.74	26	-6	56
Cingulum Ant	L	3.74	-6	34	24
Paracentr Lob	R	3.74	2	-38	72
Postcentral	L	3.73	-22	-38	64
Front Inf Ope	L	3.73	-54	18	32
Front Inf Tri	L	3.72	-46	26	0
Frontal Sup	R	3.72	26	2	64
Temporal Sup	L	3.72	-62	-6	-8
Calcarine	L	3.71	-6	-62	16
Frontal Sup	L	3.71	-22	-6	56
Front Inf Ope	L	3.71	-38	10	24
Front Inf Ope	L	3.7	-30	10	32
Calcarine	R	3.7	2	-70	16
Temporal Sup	L	3.69	-54	-6	-8
Temporal Inf	R	3.68	58	-14	-32
Putamen	L	3.67	-30	2	-8
Front Mid	L	3.67	-30	18	32
Supp Motor Ar	L	3.67	-6	10	56
Cingulum Ant	L	3.67	-6	34	16
Temporal Mid	R	3.67	66	-14	-16
Precuneus	L	3.67	-6	-62	24
Postcentral	L	3.66	-22	-46	56
Frontal Sup	R	3.66	26	-6	64
Precuneus	L	3.66	-6	-46	72
Frontal Sup	L	3.66	-14	10	56
Parietal Sup	L	3.66	-14	-62	48
Frontal Sup	L	3.65	-22	50	16
Parietal Sup	L	3.65	-22	-70	56
Precuneus	R	3.65	10	-62	24
Precuneus	L	3.65	-6	-62	32
Precuneus	R	3.64	18	-54	16
ParaHippocamp	R	3.64	26	-30	-16
Frontal Sup	L	3.64	-14	-6	64
Precentral	L	3.64	-22	-22	56
Cingulum Mid	R	3.64	18	-46	32
Front Inf Ope	L	3.64	-54	18	0
Temporal Mid	R	3.62	66	-6	-16
Frontal Sup	L	3.62	-14	42	24
Postcentral	L	3.62	-22	-46	64
Front Inf Tri	L	3.62	-46	34	16
Thalamus	R	3.61	10	-22	16
Precentral	R	3.61	26	-22	72
Amygdala	R	3.61	26	-6	-16
Frontal Sup	L	3.61	-14	26	40
Cingulum Mid	R	3.61	10	10	32
Temporal Sup	L	3.6	-54	-6	0
Precuneus	R	3.59	10	-54	40
Front Sup Med	L	3.59	-6	42	32
Frontal Sup	L	3.59	-22	10	56
ParaHippocamp	R	3.58	18	-6	-24
Cingulum Mid	R	3.57	10	10	40
Temporal Sup	L	3.57	-46	-6	-8
Front Inf Tri	L	3.57	-46	26	24
Postcentral	R	3.57	26	-30	56
Temporal Mid	R	3.56	58	-6	-24
Precuneus	R	3.56	2	-62	40
Lingual	L	3.55	-6	-62	8
Tempr Pol Mid	L	3.55	-54	2	-16
Paracentr Lob	R	3.55	10	-22	72
Cingulum Mid	L	3.54	-6	34	32
Precuneus	L	3.54	-6	-54	64
Cingulum Ant	L	3.53	-6	42	24
Cingulum Mid	R	3.52	2	18	32
Cingulum Ant	L	3.52	-6	34	8
Front Inf Tri	L	3.51	-38	34	0
Postcentral	L	3.51	-30	-38	56

## Sheet: Tone5
Brain region	Hemisphere	T-stat		MNI coordinates
			X	Y	Z
Caudate	L	5.91	-6	10	8
Caudate	L	5.72	-6	2	8
Front Inf Ope	L	5.22	-46	18	0
Caudate	L	5.15	-14	10	16
Frontal Sup	R	5.06	26	2	72
Tempr Pol Sup	L	5.05	-54	2	0
Rolandic Oper	L	5.01	-54	10	0
Insula	L	4.99	-30	18	8
Insula	L	4.93	-38	18	0
Insula	L	4.91	-30	18	0
Putamen	L	4.87	-22	10	8
Tempr Pol Sup	L	4.85	-54	2	-8
Insula	L	4.84	-30	26	8
Front Inf Ope	L	4.83	-38	18	8
Front Inf Ope	L	4.82	-54	18	0
Tempr Pol Sup	L	4.81	-62	2	0
Tempr Pol Sup	L	4.74	-62	2	-8
Front Inf Tri	L	4.74	-46	26	0
Front Inf Ope	L	4.73	-46	18	8
Tempr Pol Sup	L	4.68	-54	10	-8
Caudate	L	4.63	-14	18	16
Front Inf Ope	L	4.62	-46	10	0
Front Inf Tri	L	4.56	-46	26	8
Putamen	L	4.55	-22	18	0
Insula	L	4.55	-30	10	8
Front Inf Orb	L	4.55	-46	18	-8
Front Inf Tri	L	4.54	-38	26	0
Front Inf Tri	L	4.52	-38	26	8
Caudate	L	4.47	-14	10	24
Frontal Sup	R	4.47	18	2	72
Insula	L	4.45	-46	2	0
Temporal Mid	L	4.42	-62	2	-16
Insula	L	4.42	-38	10	0
Caudate	L	4.38	-14	2	24
Supp Motor Ar	R	4.37	18	2	64
Tempr Pol Mid	L	4.37	-54	2	-16
Tempr Pol Sup	L	4.36	-46	2	-8
Front Inf Tri	L	4.35	-46	34	8
Front Inf Tri	L	4.35	-38	34	8
Insula	L	4.34	-30	26	0
Front Inf Ope	L	4.33	-54	18	8
Caudate	L	4.28	-14	18	8
Caudate	L	4.26	-14	2	16
Supp Motor Ar	R	4.25	18	-6	64
Cingulum Mid	R	4.21	2	-22	32
Insula	L	4.19	-46	10	-8
Thalamus	R	4.19	10	-22	16
Thalamus	L	4.16	-6	-6	8
Front Inf Tri	L	4.14	-54	26	0
Cingulum Mid	R	4.12	2	-30	32
Lingual	L	4.09	-6	-38	-8
Cingulum Mid	R	4.07	2	-14	32
Front Inf Tri	L	4.06	-54	26	8
Cingulum Mid	R	4.02	10	-30	40
Cingulum Mid	R	4.01	10	-30	32
Front Inf Orb	L	4	-46	26	-8
Front Inf Tri	L	3.98	-46	34	0
Putamen	L	3.97	-22	10	0
Front Inf Tri	L	3.97	-38	34	0
Tempr Pol Mid	L	3.97	-46	2	-16
Supp Motor Ar	R	3.96	10	-14	64
Cingulum Mid	R	3.95	2	-6	32
Frontal Sup	R	3.95	18	-6	72
Cingulum Mid	R	3.9	10	-22	40
Cingulum Ant	R	3.89	2	10	24
Cingulum Mid	R	3.89	10	-22	32
Cingulum Mid	R	3.88	2	2	32
Cingulum Mid	R	3.87	2	-38	32
Cingulum Ant	L	3.87	-6	18	24
Front Inf Tri	L	3.86	-46	26	16
Cingulum Post	R	3.86	10	-46	16
Frontal Sup	R	3.82	26	-6	72
Front Mid	R	3.82	34	-6	64
Cingulum Post	R	3.81	10	-38	16
Front Inf Tri	L	3.78	-46	18	16
Frontal Sup	R	3.78	26	-6	64
Insula	L	3.77	-38	2	-8
Cingulum Mid	R	3.76	18	-30	48
ParaHippocamp	L	3.75	-14	-38	-8
Tempr Pol Sup	L	3.74	-54	10	-16
Front Inf Tri	L	3.74	-38	34	16
Frontal Sup	R	3.73	26	2	64
Insula	L	3.73	-38	18	-8
Cingulum Mid	R	3.72	18	-30	40
Front Inf Tri	L	3.71	-38	26	16
Frontal Sup	L	3.71	-22	50	16
Cingulum Mid	L	3.7	-6	-6	32
Cingulum Post	R	3.69	2	-46	24
Insula	L	3.67	-38	2	0
Lingual	L	3.66	-6	-54	0
Cingulum Post	R	3.66	10	-38	32
Front Inf Ope	L	3.66	-54	10	8
Cingulum Mid	R	3.65	10	-6	32
Caudate	L	3.64	-14	-6	24
Paracentr Lob	R	3.63	10	-22	64
Frontal Sup	R	3.63	26	-6	56
Front Mid	L	3.62	-22	26	32
Rolandic Oper	L	3.62	-62	10	8
Precentral	R	3.62	18	-14	72
Cingulum Mid	R	3.61	2	-22	40
Front Inf Tri	L	3.61	-54	26	16
Paracentr Lob	R	3.61	10	-30	64
Cingulum Mid	R	3.6	10	-14	32
Cingulum Mid	R	3.6	2	-30	40
Thalamus	R	3.6	10	-14	16
Front Inf Ope	L	3.6	-38	10	8
Supp Motor Ar	R	3.59	18	-14	64
Front Inf Ope	L	3.59	-46	10	8
Cingulum Mid	R	3.59	10	-30	48
Caudate	L	3.57	-14	26	0
Cingulum Mid	R	3.57	10	-38	40
Cingulum Mid	R	3.57	10	-22	48
Cingulum Mid	R	3.55	2	2	40
Cingulum Mid	R	3.55	2	-6	40
Temporal Sup	L	3.54	-54	-6	-8
Caudate	L	3.54	-6	10	0
Temporal Mid	L	3.53	-62	-6	-16
Lingual	L	3.53	-14	-46	-8
Cingulum Mid	R	3.53	2	-14	40
Putamen	L	3.52	-30	2	0
Lingual	L	3.52	-14	-54	-8
Front Inf Ope	L	3.52	-54	18	16
Front Inf Tri	L	3.51	-46	34	16
Insula	L	3.51	-38	10	-8
Cingulum Mid	R	3.51	10	-14	40
