# Supplementary material for: Associations between abstract working memory abilities and brain activity underlying long-term recognition of auditory sequences
Source: PNAS Nexus. 2022 Sep 28;1(4):pgac216. doi: 10.1093/pnasnexus/pgac216 (PMC9802106; doi:10.1093/pnasnexus/pgac216)
Supplement: pgac216_Supplemental_Files [file pgac216_supplemental_files.zip › PNASNEXUS-PNASNEXUS-2022-00572-s03.xlsx]

## Sheet: Tone1
Brain region	Hemisphere	r		MNI coordinates
			X	Y	Z
Precentral	L	-0.25	-46	2	48
Cingulum Ant	L	-0.26	-6	34	0
Precentral	L	-0.26	-38	2	40
Temporal Sup	L	-0.26	-62	-6	0
Postcentral	L	-0.26	-62	-14	40
Postcentral	L	-0.26	-62	-14	32
Precentral	L	-0.26	-62	10	16
Front Sup Med	R	-0.26	2	50	0
Precentral	L	-0.26	-46	-6	40
Front Inf Ope	L	-0.26	-38	10	32
Rolandic Oper	L	-0.27	-38	-14	16
Cingulum Ant	L	-0.27	-6	42	0
Front Inf Ope	L	-0.27	-54	10	24
Front Inf Orb	L	-0.27	-22	34	-8
Rolandic Oper	L	-0.27	-38	2	16
Rolandic Oper	L	-0.27	-62	10	8
Front Sup Med	L	-0.27	-6	66	0
Heschl	L	-0.27	-46	-14	8
Front Sup Med	L	-0.28	-6	58	0
Precentral	L	-0.28	-38	2	32
Rolandic Oper	L	-0.28	-46	2	16
Insula	L	-0.28	-38	-6	8
Precentral	L	-0.29	-46	10	40
Precentral	L	-0.29	-46	10	32
Precentral	L	-0.29	-46	2	40
Rolandic Oper	L	-0.29	-46	-6	8
Postcentral	L	-0.29	-46	-6	32
Front Inf Ope	L	-0.3	-38	2	24
Precentral	L	-0.3	-54	2	40
Insula	L	-0.3	-30	-6	16
Rolandic Oper	L	-0.3	-46	-14	16
Cingulum Ant	L	-0.3	-6	34	-8
Precentral	L	-0.3	-54	-6	48
Rolandic Oper	L	-0.31	-54	2	16
Precentral	L	-0.31	-62	10	24
Ventr Med PFC	L	-0.31	-6	42	-8
Precentral	L	-0.31	-54	-6	40
Precentral	L	-0.31	-54	10	32
Postcentral	L	-0.32	-54	-6	32
Precentral	L	-0.32	-46	2	32
Precentral	L	-0.32	-54	10	40
Rolandic Oper	L	-0.33	-62	2	8
Postcentral	L	-0.33	-62	-14	24
Precentral	L	-0.34	-46	2	24
Rolandic Oper	L	-0.34	-46	-6	16
Temporal Sup	L	-0.35	-54	-14	8
SupraMarginal	L	-0.35	-54	-14	24
Postcentral	L	-0.35	-62	-6	32
Rolandic Oper	L	-0.35	-54	-6	8
Temporal Sup	L	-0.35	-62	-14	8
Rolandic Oper	L	-0.36	-38	-6	16
Precentral	L	-0.36	-54	2	32
Precentral	L	-0.37	-54	2	24
Postcentral	L	-0.37	-62	2	16
Precentral	L	-0.38	-62	2	24
Rolandic Oper	L	-0.38	-54	-6	16
Postcentral	L	-0.38	-62	-6	24
Rolandic Oper	L	-0.38	-54	-14	16
Postcentral	L	-0.39	-54	-6	24
Postcentral	L	-0.4	-62	-14	16
Rolandic Oper	L	-0.42	-62	-6	8
Postcentral	L	-0.43	-62	-6	16

## Sheet: Tone2
Brain region	Hemisphere	r		MNI coordinates
			X	Y	Z
Fusiform	R	0.36	26	-38	-16
Fusiform	R	0.34	34	-38	-24
Cingulum Mid	L	0.3	-6	-14	48
Fusiform	R	0.3	26	-30	-24
Supp Motor Ar	L	0.3	-6	-14	56
Fusiform	R	0.29	34	-38	-16
Lingual	R	0.29	18	-38	-8
ParaHippocamp	R	0.29	18	-30	-16
Supp Motor Ar	L	0.29	-6	-6	48
ParaHippocamp	R	0.29	26	-30	-16
Supp Motor Ar	L	0.28	-6	-6	56
Fusiform	R	0.27	34	-46	-16
Fusiform	R	0.26	34	-30	-24
Cingulum Mid	L	0.26	-6	-6	40
Fusiform	R	0.26	26	-46	-16
Cingulum Mid	L	0.26	-6	-14	40
Supp Motor Ar	L	0.26	-6	-22	48
Fusiform	R	0.25	42	-38	-24
Supp Motor Ar	L	0.25	-6	-14	64
Precentral	L	-0.25	-46	10	32
Angular	L	-0.26	-54	-62	24
Precentral	L	-0.26	-62	2	24
Precentral	L	-0.26	-54	10	32
Angular	L	-0.26	-54	-62	32
Temporal Mid	L	-0.26	-46	-62	16
Rolandic Oper	L	-0.26	-62	-6	8
Temporal Mid	L	-0.27	-54	-62	16
Precentral	L	-0.27	-46	2	24
Postcentral	L	-0.28	-62	2	16
Precentral	L	-0.28	-46	2	32
Postcentral	L	-0.28	-62	-6	16
Temporal Mid	L	-0.28	-38	-54	16
Precentral	L	-0.29	-46	10	40
Precentral	L	-0.29	-54	2	24
Temporal Mid	L	-0.3	-54	-54	16
Precentral	L	-0.3	-54	10	40
Parietal Inf	L	-0.31	-46	-54	40
Precentral	L	-0.31	-54	2	32
Temporal Mid	L	-0.32	-46	-54	16

## Sheet: Tone3
Brain region	Hemisphere	r		MNI coordinates
			X	Y	Z
Fusiform	R	0.4	26	-46	-16
Lingual	R	0.38	26	-46	-8
Postcentral	L	0.37	-54	-22	48
Fusiform	R	0.37	34	-46	-16
Temporal Inf	L	0.37	-46	-54	-16
Fusiform	R	0.37	42	-46	-24
Temporal Inf	L	0.36	-46	-54	-24
Temporal Inf	L	0.36	-54	-54	-24
Fusiform	R	0.35	26	-54	-16
Temporal Inf	L	0.35	-54	-62	-16
SupraMarginal	L	0.34	-62	-30	40
Fusiform	R	0.34	34	-46	-8
Postcentral	L	0.34	-38	-22	48
Temporal Inf	L	0.34	-54	-46	-16
Fusiform	R	0.34	34	-38	-24
Fusiform	R	0.34	34	-54	-16
Fusiform	R	0.33	34	-54	-8
Lingual	R	0.33	18	-38	-8
Temporal Inf	R	0.33	42	-46	-16
Fusiform	L	0.33	-38	-54	-16
Front Mid	L	0.33	-38	-6	56
Temporal Inf	L	0.33	-54	-54	-16
Postcentral	L	0.33	-46	-22	56
Supp Motor Ar	L	0.33	-6	-6	48
Fusiform	R	0.32	26	-38	-16
Cingulum Mid	L	0.32	-6	-14	48
Temporal Inf	L	0.32	-46	-62	-16
Postcentral	L	0.32	-46	-22	48
Fusiform	R	0.32	34	-38	-16
Cingulum Mid	L	0.31	-6	-6	32
Temporal Inf	L	0.31	-46	-46	-16
Supp Motor Ar	L	0.31	-6	-6	56
ParaHippocamp	R	0.31	26	-38	-8
SupraMarginal	L	0.31	-54	-22	40
Thalamus	L	0.31	-6	-14	16
Parietal Inf	L	0.3	-54	-30	56
Precentral	L	0.3	-46	-14	56
Supp Motor Ar	L	0.3	-6	-14	56
Cingulum Mid	L	0.3	-6	-6	40
Precentral	L	0.3	-38	-14	48
ParaHippocamp	R	0.29	18	-30	-16
Lingual	R	0.29	18	-46	-8
Cingulum Mid	L	0.29	-6	-14	32
Cingulum Mid	L	0.29	-6	2	40
Postcentral	L	0.29	-46	-22	40
Temporal Inf	L	0.29	-46	-46	-24
Fusiform	L	0.29	-38	-54	-24
ParaHippocamp	R	0.29	34	-38	-8
Fusiform	R	0.28	42	-38	-24
Cingulum Mid	L	0.28	-6	-14	40
SupraMarginal	L	0.28	-54	-30	40
Postcentral	L	0.28	-46	-30	48
Fusiform	L	0.28	-38	-46	-16
Precentral	L	0.28	-46	-14	48
Precentral	L	0.28	-38	-6	48
Frontal Sup	L	0.28	-14	-6	56
Fusiform	R	0.28	42	-54	-16
Occipital Inf	L	0.28	-38	-62	-16
Temporal Inf	L	0.27	-54	-46	-24
Postcentral	L	0.27	-54	-14	48
Supp Motor Ar	L	0.27	-6	-14	64
Temporal Inf	L	0.27	-46	-54	-8
Temporal Inf	R	0.27	42	-38	-16
Fusiform	R	0.27	34	-62	-8
Front Mid	L	0.27	-46	-6	56
ParaHippocamp	R	0.27	26	-30	-16
Fusiform	R	0.27	26	-30	-24
Supp Motor Ar	L	0.27	-6	-22	48
Precentral	L	0.27	-38	-14	56
Hippocampus	R	0.26	18	-30	-8
Lingual	R	0.26	26	-54	-8
SupraMarginal	L	0.26	-62	-22	40
Supp Motor Ar	L	0.26	-6	2	48
Supp Motor Ar	L	0.26	-6	-6	64
Fusiform	R	0.26	34	-62	-16
SupraMarginal	L	0.26	-54	-30	48
SupraMarginal	L	0.26	-54	-30	32
Caudate	L	0.26	-14	2	24
Thalamus	L	0.25	-6	-22	16
Postcentral	L	0.25	-38	-30	40
SupraMarginal	L	0.25	-46	-30	40
Postcentral	L	0.25	-46	-30	56
Temporal Inf	R	0.25	50	-46	-24

## Sheet: Tone4
Brain region	Hemisphere	r		MNI coordinates
			X	Y	Z
Temporal Inf	L	0.42	-54	-46	-16
Temporal Inf	L	0.41	-54	-62	-16
Temporal Inf	L	0.41	-46	-54	-16
Temporal Inf	L	0.4	-54	-54	-16
Temporal Inf	L	0.4	-46	-54	-24
Temporal Inf	L	0.38	-46	-62	-16
Occipital Mid	L	0.38	-38	-78	24
Precentral	R	0.37	18	-14	72
Fusiform	L	0.37	-38	-54	-16
Temporal Inf	L	0.36	-46	-46	-24
Temporal Inf	L	0.36	-54	-54	-24
Paracentr Lob	R	0.35	10	-14	72
Occipital Mid	L	0.35	-38	-86	24
Supp Motor Ar	R	0.35	10	-14	64
Temporal Inf	L	0.34	-46	-46	-16
Angular	L	0.34	-46	-62	24
Fusiform	L	0.33	-38	-46	-16
Supp Motor Ar	R	0.33	18	-6	64
Fusiform	L	0.33	-38	-54	-24
Occipital Mid	L	0.33	-38	-78	16
Supp Motor Ar	R	0.32	18	-14	64
Supp Motor Ar	R	0.32	10	-6	72
Temporal Inf	L	0.32	-54	-46	-24
Supp Motor Ar	L	0.32	-6	-6	56
Supp Motor Ar	R	0.32	10	-6	64
Temporal Inf	L	0.32	-46	-54	-8
Occipital Mid	L	0.32	-30	-78	24
Fusiform	L	0.31	-38	-46	-24
Occipital Mid	L	0.31	-38	-70	24
Frontal Sup	R	0.31	18	-6	72
Supp Motor Ar	L	0.31	-6	-14	64
Angular	L	0.31	-54	-62	24
Supp Motor Ar	L	0.31	-6	-6	48
Supp Motor Ar	R	0.3	2	-6	56
Temporal Inf	L	0.3	-46	-38	-24
Occipital Inf	L	0.3	-38	-62	-16
Supp Motor Ar	L	0.3	-6	2	48
Supp Motor Ar	R	0.3	2	-14	56
Supp Motor Ar	L	0.3	-6	-14	56
Temporal Inf	L	0.3	-54	-54	-8
Supp Motor Ar	L	0.3	-6	-6	64
Supp Motor Ar	R	0.3	10	-14	56
Occipital Mid	L	0.29	-30	-78	16
Precentral	R	0.29	26	-14	64
Paracentr Lob	R	0.29	10	-22	64
Supp Motor Ar	L	0.28	-6	2	56
Occipital Sup	L	0.28	-22	-70	24
Supp Motor Ar	R	0.28	2	-14	64
Paracentr Lob	R	0.28	18	-22	72
Cingulum Mid	L	0.28	-6	2	40
Occipital Mid	L	0.28	-46	-70	24
Supp Motor Ar	R	0.28	2	-6	48
Temporal Inf	L	0.28	-38	-54	-8
Paracentr Lob	R	0.28	18	-22	64
Occipital Mid	L	0.27	-38	-78	8
Cingulum Mid	L	0.27	-6	-14	48
Temporal Mid	L	0.27	-38	-70	16
Temporal Inf	L	0.27	-46	-46	-8
Angular	L	0.27	-46	-70	32
Supp Motor Ar	R	0.27	10	-6	56
Cingulum Mid	L	0.27	-6	-6	32
Cingulum Mid	R	0.27	2	-14	48
Supp Motor Ar	L	0.27	-6	-14	72
Temporal Inf	L	0.27	-62	-46	-16
Occipital Mid	L	0.26	-30	-70	24
Cingulum Mid	L	0.26	-6	-6	40
Supp Motor Ar	L	0.26	-6	10	48
Supp Motor Ar	R	0.26	2	2	48
Cingulum Mid	R	0.26	2	-6	40
Cingulum Mid	L	0.26	-6	10	40
Fusiform	L	0.26	-38	-38	-16
Cingulum Mid	R	0.26	2	-14	32
Cingulum Mid	R	0.26	2	-14	40
Occipital Mid	L	0.25	-38	-78	0
Frontal Sup	R	0.25	26	-6	64
Cuneus	L	0.25	-22	-62	24
Temporal Inf	L	0.25	-46	-62	-8
Supp Motor Ar	L	0.25	-6	-22	56
Temporal Mid	L	0.25	-38	-70	0
Temporal Inf	L	0.25	-54	-62	-8
Fusiform	L	0.25	-30	-46	-16
Frontal Sup	R	0.25	18	2	72
Paracentr Lob	R	0.25	10	-22	56

## Sheet: Tone5
Brain region	Hemisphere	r		MNI coordinates
			X	Y	Z
Precentral	R	0.4	18	-14	72
Frontal Sup	R	0.36	18	-6	72
Supp Motor Ar	R	0.36	18	-14	64
Supp Motor Ar	R	0.35	18	-6	64
Paracentr Lob	R	0.35	10	-14	72
Precentral	R	0.34	42	-22	64
Precentral	R	0.33	26	-14	64
Paracentr Lob	R	0.33	18	-22	72
Supp Motor Ar	R	0.33	10	-14	64
Paracentr Lob	R	0.32	18	-22	64
Precentral	R	0.32	34	-22	72
Supp Motor Ar	R	0.31	10	-6	72
Postcentral	R	0.31	34	-30	48
Precentral	R	0.31	34	-22	56
Precentral	R	0.3	26	-14	72
Supp Motor Ar	R	0.3	2	2	56
Frontal Sup	R	0.3	26	-6	72
Precentral	R	0.29	34	-14	64
Supp Motor Ar	R	0.29	2	-6	56
Supp Motor Ar	R	0.29	10	-14	56
Frontal Sup	R	0.29	26	-6	64
Supp Motor Ar	R	0.29	10	-6	64
Postcentral	R	0.29	34	-38	48
Precentral	R	0.29	26	-22	64
Precentral	R	0.29	34	-22	64
Cingulum Mid	R	0.29	10	-6	48
Supp Motor Ar	R	0.29	10	-6	56
Postcentral	R	0.28	26	-30	56
Paracentr Lob	R	0.28	10	-22	64
Supp Motor Ar	R	0.28	2	2	48
Supp Motor Ar	R	0.28	10	2	56
Precentral	R	0.28	34	-30	56
Precentral	R	0.27	34	-22	48
Supp Motor Ar	R	0.27	2	-14	56
Cingulum Mid	R	0.27	18	-30	48
Paracentr Lob	R	0.27	10	-22	72
Precentral	R	0.27	34	-14	56
Supp Motor Ar	R	0.26	2	-6	48
Parietal Inf	R	0.26	42	-38	48
Paracentr Lob	R	0.26	18	-30	64
Cingulum Mid	R	0.26	10	-14	40
Supp Motor Ar	R	0.26	10	-14	48
Supp Motor Ar	R	0.26	2	2	64
Supp Motor Ar	R	0.26	18	2	64
Supp Motor Ar	L	0.26	-6	2	56
Postcentral	R	0.26	42	-30	56
Supp Motor Ar	R	0.25	2	-14	64
Paracentr Lob	R	0.25	10	-22	56
Frontal Sup	R	0.25	26	2	72
Frontal Sup	R	-0.25	18	58	24
Front Mid	L	-0.25	-30	58	16
Frontal Sup	R	-0.25	18	58	32
Front Sup Med	R	-0.26	10	66	16
Front Sup Med	R	-0.26	10	50	24
Front Sup Med	R	-0.26	2	50	0
Cingulum Ant	L	-0.26	-6	42	16
Front Mid	L	-0.26	-30	42	32
Front Mid	L	-0.26	-30	50	16
Front Sup Med	R	-0.26	2	50	24
Frontal Sup	L	-0.27	-22	50	8
Front Sup Med	L	-0.27	-6	58	24
Front Mid	L	-0.27	-30	42	24
Cingulum Ant	R	-0.27	2	50	16
Front Mid	R	-0.27	26	50	16
Front Sup Med	R	-0.28	10	50	16
Front Mid	L	-0.28	-22	58	24
Front Mid	L	-0.28	-30	50	8
Front Sup Med	R	-0.29	10	58	16
Cingulum Ant	R	-0.3	2	50	8
Front Sup Med	L	-0.31	-6	50	32
Front Mid	L	-0.31	-30	50	24
Cingulum Ant	L	-0.32	-6	50	8
Front Mid	L	-0.32	-30	50	32
Frontal Sup	L	-0.35	-22	50	16
Front Sup Med	L	-0.35	-6	50	24
Front Sup Med	L	-0.35	-6	50	16
Front Mid	L	-0.35	-22	50	24
Frontal Sup	L	-0.37	-14	50	24
Frontal Sup	L	-0.4	-14	50	16
