# Supplementary material for: Associations between abstract working memory abilities and brain activity underlying long-term recognition of auditory sequences
Source: PNAS Nexus. 2022 Sep 28;1(4):pgac216. doi: 10.1093/pnasnexus/pgac216 (PMC9802106; doi:10.1093/pnasnexus/pgac216)
Supplement: pgac216_Supplemental_Files [file pgac216_supplemental_files.zip › PNASNEXUS-PNASNEXUS-2022-00572-s04.xlsx]

## Sheet: Tone1
Brain region	Hemisphere	r		MNI coordinates
			X	Y	Z
Precentral	L	-0.35	-62	10	16
Postcentral	L	-0.35	-62	-6	24
Rolandic Oper	L	-0.36	-54	-6	8
Precentral	L	-0.36	-46	10	32
Precentral	L	-0.36	-54	10	32
Postcentral	L	-0.37	-62	-14	24
Precentral	L	-0.37	-46	2	32
Precentral	L	-0.37	-62	2	24
Temporal Sup	L	-0.37	-62	-14	8
Temporal Sup	L	-0.37	-54	-14	8
Precentral	L	-0.38	-62	10	24
Precentral	L	-0.38	-46	2	24
Precentral	L	-0.38	-54	2	32
Rolandic Oper	L	-0.38	-46	-6	16
Rolandic Oper	L	-0.39	-54	-14	16
Precentral	L	-0.4	-54	2	24
Postcentral	L	-0.4	-54	-6	24
Postcentral	L	-0.4	-62	2	16
Postcentral	L	-0.41	-62	-14	16
Rolandic Oper	L	-0.41	-54	-6	16
Rolandic Oper	L	-0.43	-62	-6	8
Postcentral	L	-0.45	-62	-6	16

## Sheet: Tone2
Brain region	Hemisphere	r		MNI coordinates
			X	Y	Z
Thalamus	L	0.46	-6	-14	16
Front Inf Ope	R	0.43	42	18	32
Fusiform	R	0.42	26	-38	-16
Cingulum Mid	L	0.41	-6	-6	32
Front Inf Tri	R	0.41	42	18	24
Front Inf Tri	R	0.41	42	18	16
Front Inf Ope	R	0.4	50	18	32
Cingulum Mid	L	0.4	-6	-14	32
Fusiform	R	0.39	34	-38	-24
Fusiform	R	0.38	26	-46	-16
Front Mid	R	0.37	34	18	32
Cingulum Mid	L	0.37	-6	-6	40
ParaHippocamp	R	0.37	26	-30	-16
Lingual	R	0.36	18	-38	-8
Thalamus	L	0.36	-6	-22	16
Caudate	R	0.36	18	18	16
Fusiform	R	0.36	26	-30	-24
Cingulum Mid	L	0.36	-6	-14	40

## Sheet: Tone3
Brain region	Hemisphere	r		MNI coordinates
			X	Y	Z
Fusiform	R	0.52	26	-46	-16
Fusiform	R	0.48	26	-54	-16
Fusiform	R	0.45	34	-54	-16
Fusiform	R	0.44	34	-46	-16
Lingual	R	0.44	26	-46	-8
Thalamus	L	0.41	-6	-14	16
Fusiform	R	0.4	42	-46	-24
Cingulum Mid	L	0.39	-6	-6	32
Fusiform	R	0.39	34	-38	-24
Fusiform	R	0.38	34	-54	-8
Fusiform	R	0.38	34	-62	-16
Cingulum Mid	L	0.37	-6	-14	32
Front Inf Tri	R	0.37	42	26	16
Insula	R	0.37	34	18	8
Front Inf Tri	R	0.37	42	18	16
Caudate	L	0.36	-14	2	24
Fusiform	R	0.36	26	-38	-16
Fusiform	R	0.36	34	-46	-8
Lingual	R	0.36	18	-38	-8
Insula	R	0.36	34	26	8
Front Inf Tri	R	0.35	42	18	24
Cingulum Mid	L	0.35	-6	-6	40
Caudate	L	0.35	-14	10	24

## Sheet: Tone4
Brain region	Hemisphere	r		MNI coordinates
			X	Y	Z
Front Inf Ope	L	0.38	-30	10	32
Front Mid	L	0.36	-46	2	56
Caudate	L	0.36	-14	10	24
Precentral	L	0.36	-38	2	48
Front Sup Orb	L	-0.36	-14	26	-16
Front Inf Orb	L	-0.36	-22	34	-16
Front Inf Orb	L	-0.36	-30	18	-24
Front Sup Orb	L	-0.36	-14	42	-16
Front Med Orb	L	-0.36	-6	42	-16
Front Inf Orb	L	-0.38	-22	18	-24
Front Inf Orb	L	-0.39	-30	26	-24
Insula	L	-0.39	-22	18	-16
Front Sup Orb	L	-0.4	-22	34	-24
Front Inf Orb	L	-0.4	-22	26	-24
Front Mid Orb	L	-0.42	-22	42	-16
Front Inf Orb	L	-0.43	-30	26	-16
Front Inf Orb	L	-0.43	-22	26	-16
Front Mid Orb	L	-0.44	-30	42	-16
Front Inf Orb	L	-0.46	-30	34	-16

## Sheet: Tone5
Brain region	Hemisphere	r		MNI coordinates
			X	Y	Z
Front Mid	L	0.47	-46	2	56
Supp Motor Ar	R	0.44	18	2	64
Precentral	L	0.44	-46	2	48
Supp Motor Ar	R	0.44	18	-6	64
Frontal Sup	R	0.44	18	-6	72
Precentral	L	0.41	-38	2	48
Supp Motor Ar	R	0.41	10	-6	72
Precentral	R	0.4	18	-14	72
Supp Motor Ar	R	0.4	10	-6	56
Supp Motor Ar	R	0.4	18	-14	64
Front Mid	L	0.39	-46	10	48
Supp Motor Ar	R	0.39	10	-6	64
Frontal Sup	R	0.38	26	-6	64
Paracentr Lob	R	0.38	10	-14	72
Supp Motor Ar	R	0.38	10	-14	56
Frontal Sup	R	0.37	26	-6	72
Precentral	L	0.37	-54	10	40
Front Inf Ope	L	0.37	-30	10	32
Supp Motor Ar	R	0.37	10	2	64
Frontal Sup	R	0.36	26	2	64
Front Mid	L	0.36	-38	2	56
Front Mid	L	0.36	-38	10	40
Supp Motor Ar	R	0.36	10	-14	64
Precentral	L	0.36	-46	10	40
Frontal Sup	R	0.36	18	2	72
Precentral	L	0.36	-46	2	40
Precentral	L	0.36	-46	10	32
Frontal Sup	R	0.35	26	2	72
Supp Motor Ar	R	0.35	2	-6	56
Supp Motor Ar	R	0.35	10	2	56
Precentral	R	0.35	26	-14	64
