# Supplementary material for: Associations between abstract working memory abilities and brain activity underlying long-term recognition of auditory sequences
Source: PNAS Nexus. 2022 Sep 28;1(4):pgac216. doi: 10.1093/pnasnexus/pgac216 (PMC9802106; doi:10.1093/pnasnexus/pgac216)
Supplement: pgac216_Supplemental_Files [file pgac216_supplemental_files.zip › PNASNEXUS-PNASNEXUS-2022-00572-s05.xlsx]

## Sheet: Tone1
Brain region	Hemisphere	r		MNI coordinates
			X	Y	Z
Temporal Inf	R	-0.5	50	-30	-16
Temporal Mid	R	-0.52	58	-22	-16
Temporal Inf	R	-0.53	58	-22	-24
Temporal Inf	R	-0.54	58	-22	-32
Temporal Mid	R	-0.56	66	-30	-16
Temporal Mid	R	-0.57	66	-22	-16
Temporal Inf	R	-0.57	66	-30	-24
Temporal Inf	R	-0.59	58	-30	-24
Temporal Inf	R	-0.6	66	-22	-24
Temporal Mid	R	-0.6	58	-30	-16

## Sheet: Tone3
Brain region	Hemisphere	r		MNI coordinates
			X	Y	Z
Temporal Mid	L	0.59	-54	-30	-8
Temporal Mid	L	0.57	-46	-22	-8
Temporal Mid	L	0.56	-46	-30	-8
Temporal Mid	L	0.55	-62	-30	-8
Temporal Mid	L	0.54	-54	-22	-8
Temporal Inf	L	0.53	-54	-38	-16
Temporal Mid	L	0.53	-54	-38	-8
Temporal Inf	L	0.52	-46	-46	-24
Temporal Inf	L	0.52	-62	-38	-16
Temporal Inf	L	0.52	-54	-46	-24
Temporal Mid	L	0.52	-62	-38	-8

## Sheet: Tone4
Brain region	Hemisphere	r		MNI coordinates
			X	Y	Z
Temporal Mid	L	0.66	-54	-22	-8
Temporal Mid	L	0.65	-54	-22	-16
Temporal Mid	L	0.64	-54	-30	-8
Temporal Mid	L	0.63	-62	-30	-8
Temporal Mid	L	0.62	-46	-22	-8
Temporal Inf	L	0.61	-54	-22	-24
Temporal Mid	L	0.61	-62	-22	-8
Temporal Mid	L	0.6	-62	-22	-16
Temporal Sup	L	0.59	-54	-22	0
Temporal Inf	L	0.59	-54	-30	-16
Temporal Inf	L	0.58	-46	-22	-24
Temporal Inf	L	0.58	-54	-38	-16
Temporal Mid	L	0.58	-46	-30	-8
Temporal Mid	L	0.57	-54	-38	-8
Temporal Inf	L	0.57	-62	-38	-16
Temporal Sup	L	0.56	-62	-22	0
Temporal Mid	L	0.56	-62	-38	-8
Temporal Inf	L	0.56	-54	-46	-16
Temporal Inf	L	0.56	-46	-54	-24
Temporal Mid	L	0.55	-62	-30	0
Temporal Sup	L	0.54	-46	-22	0
Temporal Inf	L	0.54	-46	-38	-24
Temporal Mid	L	0.53	-54	-30	0
Temporal Mid	L	0.53	-62	-30	-16
Temporal Inf	L	0.53	-46	-30	-24
Temporal Inf	L	0.53	-54	-46	-24
Temporal Inf	L	0.52	-46	-54	-16
Temporal Sup	L	0.52	-54	-14	0
Temporal Inf	L	0.52	-54	-62	-16
Temporal Inf	L	0.51	-62	-46	-16
Temporal Mid	L	0.51	-46	-38	-8
Temporal Inf	L	0.51	-46	-46	-24
Temporal Sup	L	0.5	-62	-22	8

## Sheet: Tone5
Brain region	Hemisphere	r		MNI coordinates
			X	Y	Z
Lingual	R	0.71	18	-38	-8
ParaHippocamp	R	0.71	18	-30	-16
ParaHippocamp	R	0.67	26	-38	-8
Fusiform	R	0.62	26	-38	-16
ParaHippocamp	R	0.62	26	-30	-16
Lingual	R	0.58	18	-38	0
ParaHippocamp	R	0.57	34	-38	-8
Hippocampus	R	0.56	18	-30	-8
Hippocampus	R	0.52	26	-30	-8
Lingual	R	0.52	18	-46	-8
Fusiform	R	0.51	26	-30	-24
Lingual	R	0.51	26	-46	-8
Hippocampus	R	0.51	26	-38	0
ParaHippocamp	R	0.5	34	-30	-16
